# Supplementary material for: Effect of Plant Topping on Seasonal Development, Physiological Changes, and Grain Yield of Soybean
Source: Plants (Basel). 2025 Jul 6;14(13):2068. doi: 10.3390/plants14132068 (PMC12251880; doi:10.3390/plants14132068)
Supplement: Supplementary file 1 [file plants-14-02068-s001.zip]

Archive with 1 entries (1 files):
- plants-3713393-supplementary.pdf
